# Supplementary material for: Human A53T α-Synuclein Causes Reversible Deficits in Mitochondrial Function and Dynamics in Primary Mouse Cortical Neurons
Source: PLoS One. 2013 Dec 31;8(12):e85815. doi: 10.1371/journal.pone.0085815 (PMC3877382; doi:10.1371/journal.pone.0085815)
Supplement: Table S1 — Parameters of mitochondrial shape at 6-7DIV. (XLSX) [file pone.0085815.s006.xlsx]

## Sheet: Table1
6-7DIV	Experiment #1		Experiment #2		Experiment #3		Experiment #4
Genotype	wt	A53T	wt	A53T	wt	A53T	wt	A53T
Length (μm)	1.958±0.140	1.318±0.084	1.778±0.085	1.441±0.061	1.659±0.134	1.362±0.101	2.041±0.006	1.986±0.006
Circularity	0.805±0.023	0.830±0.022	0.740±0.017	0.694±0.015	0.462±0.022	0.426±0.019	0.761±0.001	0.765±0.001
Roundness	0.581±0.027	0.569±0.022	0.549±0.019	0.556±0.017	0.464±0.023	0.514±0.026	0.636±0.001	0.618±0.001
Aspect ratio	1.961±0.117	1.998±0.117	2.093±0.088	2.089±0.080	2.811±0.183	2.472±0.185	1.736±0.004	1.808±0.004
n	51	60	100	127	89	69	32455	35018
